# Supplementary material for: Isolation and Characterization of Bioactive Compounds from Saccharomonospora sp. CMS18 and Their Antifungal Properties
Source: Mar Drugs. 2024 Nov 30;22(12):539. doi: 10.3390/md22120539 (PMC11677142; doi:10.3390/md22120539)
Supplement: Supplementary file 1 [file marinedrugs-22-00539-s001.zip]

Archive with 1 entries (1 files):
- marinedrugs-3307388-supplementary.pdf
